# Supplementary material for: ﻿Independent origins of Spiranthes×kapnosperia (Orchidaceae) and their nomenclatural implications
Source: PhytoKeys. 2023 May 19;226:89–100. doi: 10.3897/phytokeys.226.100062 (PMC10220495; doi:10.3897/phytokeys.226.100062)
Supplement: XML Treatment for Spiranthes × kapnosperia [file phytokeys.226.100062-treatment1.xml]

<!DOCTYPE tp:taxon-treatment
  PUBLIC "-//TaxonX//DTD Taxonomic Treatment Publishing DTD v0 20100105//EN" "tax-treatment-NSO.dtd">
<tp:taxon-treatment xmlns:tp="http://www.plazi.org/taxpub"><tp:treatment-meta><kwd-group><label>Taxon classification</label><kwd>
              <named-content content-type="kingdom">Plantae</named-content>
            </kwd><kwd>
              <named-content content-type="order">Asparagales</named-content>
            </kwd><kwd>
              <named-content content-type="family">Orchidaceae</named-content>
            </kwd></kwd-group><mixed-citation publication-type="journal"><person-group><name><surname>Pace</surname><given-names>Matthew C.</given-names></name></person-group><article-title>﻿Independent origins of <tp:taxon-name><tp:taxon-name-part taxon-name-part-type="genus" reg="Spiranthes">Spiranthes</tp:taxon-name-part><tp:taxon-name-part taxon-name-part-type="hybrid-sign">×</tp:taxon-name-part><tp:taxon-name-part taxon-name-part-type="species" reg="kapnosperia">kapnosperia</tp:taxon-name-part></tp:taxon-name> (<tp:taxon-name><tp:taxon-name-part taxon-name-part-type="family">Orchidaceae</tp:taxon-name-part></tp:taxon-name>) and their nomenclatural implications</article-title><source>PhytoKeys</source><day>19</day><month>05</month><year>2023</year><volume>226</volume><fpage>89</fpage><lpage>100</lpage><pub-id pub-id-type="doi">10.3897/phytokeys.226.100062</pub-id></mixed-citation></tp:treatment-meta><tp:nomenclature><label>﻿</label><tp:taxon-name>
            <object-id xmlns:xlink="http://www.w3.org/1999/xlink" content-type="arpha" xlink:type="simple">B741205C-EB43-5D9D-B8EB-DBC9ED8091A4</object-id>
            <tp:taxon-name-part taxon-name-part-type="genus" reg="Spiranthes">Spiranthes</tp:taxon-name-part>
            <tp:taxon-name-part taxon-name-part-type="hybrid-sign">×</tp:taxon-name-part>
            <tp:taxon-name-part taxon-name-part-type="species" reg="kapnosperia">kapnosperia</tp:taxon-name-part>
          </tp:taxon-name><tp:taxon-authority>M.C. Pace [S. cernua × S. ochroleuca], Syst. Bot. 42: 659. 2017.</tp:taxon-authority><tp:nomenclature-citation-list><tp:nomenclature-citation><tp:taxon-name>
                <tp:taxon-name-part taxon-name-part-type="genus" reg="Spiranthes"/>
                <tp:taxon-name-part taxon-name-part-type="species" reg="sheviakii"/>
              </tp:taxon-name><comment>= <tp:taxon-name><tp:taxon-name-part taxon-name-part-type="genus" reg="Spiranthes">Spiranthes</tp:taxon-name-part><tp:taxon-name-part taxon-name-part-type="species" reg="sheviakii">sheviakii</tp:taxon-name-part></tp:taxon-name> M. Hough and M.A. Young. Native Orchid Conf. J. 18.3: 35. 2021. Type: U.S.A. New York: Onondaga County, town of Lysander, Three Rivers WNA, 19 Sep 2020, <italic>M. Hough and M.A. Young s.n.</italic> (holotype: BH! [BH 000298396]; isotype: CORT! (×2)). </comment></tp:nomenclature-citation></tp:nomenclature-citation-list></tp:nomenclature><tp:treatment-sec sec-type="material" id="SECID0E1UBG"><title>Type.</title><p>U.S.A. North Carolina: Transylvania County, Great Smoky Mountains, Pisgah National Forest, ca 7.5 km NW of Balsam Grove, north side of 215, below a steep seeping cliff, growing in moss and lichen hummocks, 2 Oct 2016, <italic>M.C. Pace 1030</italic> (holotype: NY! [01392730]; isotype: NCU! [NCU00332163], US!).</p></tp:treatment-sec></tp:taxon-treatment>
